# Supplementary material for: Genetic Characterization of Human Influenza Viruses in the Pandemic (2009–2010) and Post-Pandemic (2010–2011) Periods in Japan
Source: PLoS One. 2012 Jun 27;7(6):e36455. doi: 10.1371/journal.pone.0036455 (PMC3384667; doi:10.1371/journal.pone.0036455)
Supplement: Table S1 — Hemagglutination inhibition (HI) titer of selected A(H1N1)pdm09 viruses from the 2010–2011 season. (XLS) [file pone.0036455.s002.xls]

## Sheet: HI_H1N1
Table S1. Hemagglutination inhibition (HI) titer of selected A(H1N1)pdm09 viruses from the 2010-2011 season.
Viruses	Collection Date	HI titer	Mutations
		A/Cal7/09
Reference Viruses
A/California/07/2009	2009-04-09	80
Test Viruses
A/Niigata/10F012/2011	2011-01-17	40	A197T, S185T, S143G
A/Niigata/10F025/2011	2011-01-18	80	A197T, S185T, S143G
A/Niigata/10F202/2011	2011-01-31	40	A197T, S185T, S143G
A/Niigata/10F228/2011	2011-02-01	20	A197T, S185T, S143G
A/Niigata/10F366/2011	2011-02-09	40	A197T, S185T, S143G
A/Niigata/10F469/2011	2011-02-19	80	A197T, S185T, S143G
A/Niigata/10F557/2011	2011-03-08	40	A197T, S185T, S143G
A/Niigata/10F025/2011	2011-01-18	80	A197T, S185T, N294D
A/Niigata/10F306/2011	2011-02-05	80	A197T, S185T, N294D
A/Niigata/10F080/2011	2011-01-24	80	A197T, S185T
A/Niigata/10F117/2011	2011-01-25	40	A134T, A141S, S183P, I295V
