# Supplementary material for: Genetic Characterization of Human Influenza Viruses in the Pandemic (2009–2010) and Post-Pandemic (2010–2011) Periods in Japan
Source: PLoS One. 2012 Jun 27;7(6):e36455. doi: 10.1371/journal.pone.0036455 (PMC3384667; doi:10.1371/journal.pone.0036455)
Supplement: Table S3 — Hemagglutination inhibition (HI) titer of selected influenza B viruses from the 2010–2011 season. (XLS) [file pone.0036455.s004.xls]

## Sheet: HI_B
Table S3. Hemagglutination inhibition (HI) titer of selected influenza B viruses from the 2010-2011 season.
Viruses	Collection Date	HI titer	HI titer	Mutations
		B/Bris60/08	B/Fla4/06
Reference Viruses
B/Brisbane/60/2008	2008-08-04	1280	-
B/Florida/4/2006	2006-11-01	-	640
Test Viruses
Brisbane60 clade				(compared with B/Brisbane/60/2008)
B/Niigata/10F008/2011	2011-01-17	1280	40	L58P, I146V
B/Niigata/10F016/2011	2011-01-17	1280	160	L58P, I146V
B/Niigata/10F053/2011	2011-01-21	640	40	L58P, I146V
B/Niigata/10F083/2011	2011-01-24	1280	160	L58P, I146V
B/Niigata/10F120/2011	2011-01-25	640	40	L58P, I146V
B/Niigata/10F244/2011	2011-02-02	1280	40	L58P, I146V
B/Niigata/10F281/2011	2011-02-04	1280	40	L58P, I146V
B/Niigata/10F323/2011	2011-02-07	320	40	L58P, I146V
B/Niigata/10F476/2011	2011-02-21	160	40	L58P, I146V
B/Niigata/10F493/2011	2011-02-22	1280	80	L58P, I146V
B/Niigata/10F497/2011	2011-02-22	320	20	L58P, I146V
B/Kyoto/10K317/2011	2011-02-19	640	80	L58P, I146V
B/Kyoto/10K397/2011	2011-03-05	1280	80	L58P, I146V
B/Kyoto/10K463/2011	2011-02-09	1280	160	L58P, I146V
B/Kyoto/10K469/2011	2011-02-23	1280	80	L58P, I146V
B/Niigata/10F385/2011	2011-02-10	640	20	L58P, I146V, R80G
B/Niigata/10F529/2011	2011-03-01	640	160	L58P, I146V, R80G
B/Kyoto/10K156/2011	2011-01-25	320	40	L58P, I146V, A127T, K209N
B/Kyoto/10K164/2011	2011-02-01	1280	80	L58P, I146V, A127T, K209N
B/Niigata/10F554/2011	2011-03-07	320	40	I146V, I308V
B/Nagasaki/10N089/2011	2011-02-24	1280	80	G23E, K307Q, P308L
B/Kyoto/10K131/2011	2011-01-31	320	40	I146V
B/Kyoto/10K470/2011	2011-02-25	640	40	I146V
B/Kyoto/10K474/2011	2011-03-07	320	20	I146V
B/Kyoto/10K475/2011	2011-03-11	640	40	I146V
B/Kyoto/10K477/2011	2011-03-12	640	80	I146V, I228V
B/Niigata/10F478/2011	2011-02-21	40	80	I146V, T37I, K165N
Bangladesh3333 clade				(compared with B/Florida/4/2006)
B/Hyogo/10K314/2011	2011-02-17	640	640	T181A, K253R, M251V, S150I, N165Y, S229D, K88R, D196N
B/Kyoto/10K309/2011	2011-02-14	20	40	T181A, K253R, M251V, S150I, N165Y, S229D, K88R, D196N
